# Supplementary material for: Mortality and its predictors among human immunodeficiency virus-infected children younger than 15 years receiving antiretroviral therapy in Ethiopia: a systematic review and meta-analysis
Source: BMC Infect Dis. 2024 May 3;24:471. doi: 10.1186/s12879-024-09366-1 (PMC11069260; doi:10.1186/s12879-024-09366-1)
Supplement: Supplementary file 4 — Supplementary Material 4 [file 12879_2024_9366_MOESM4_ESM.xlsx]

## Sheet: Study character 
ID	Authors	Year	Health facilities	HIV/TB	YY	Region	Study design	Follow up period	Sample	SS	Male	Female	Death	respose rate	mortality	Person time	total child years at risk	median follow up	median /mean survival
1	Mulgeta et al	2017	St. Paul referral Hospital and Millennium Medical College, St. Peter Referral Hospital, Zewuditu Memorial Hospital and Yekatit 12 Hospital		2016 and above	Addis Ababa	R/follow up	January 1, 2008 to December 31, 2015	757	≥ 500	386	371	51	100	12.40 per 1000 child-years	4112	4112 child-years	68 months (quartile range (IQR) of 62.0 to 83.0 months	9 months
2	Gesesew et al	2018	Jimma University Teaching Hospital (JUTH)		2016 and above	Oromia	R/follow up	21 June 2003 to 15 March 2015	399	<500	209	190	26	100	22.20 per 100o child years	1171.17	1171.17 child years	median follow up times of 49 months
3	Edessa et al	2016	Hiwot Fana Specialised University Hospital and Jugol Hospital		2016 and above	Harari	R/follow up	September 2010 to March 2013	305	<500	146	159	28	100	45.98 per 1000 child-years	609	609 child-years	30 months [Interquartile ranges (IQR) 18 - 30 months]	4 months
4	Chanie et al	2021	Debre Tabor Compressive Specialized Hospital, Gondar Compressive Specialized Hospital, and South Gondar primary Hospitals		2016 and above	Amhara	R/follow up	March 1, 2014, to January 12, 2021	239	<500	122	117	39	100	36.68 per 1000 child -years	1063.17	1,063.17 years at risk	range from 04 to 167 months days
5	Kedir et al	2014	Adama Referral Hospital and Medical College		Before 2016	Oromia	R/follow up	January 1st 2006 to march 6th 2013	560	≥500	277	283	43	100	20.69 per 1000 child-years	2078	2078 child years	47 months (IQR=29, 62)
6	Atnafu and Wencheko	2012	Felege-Hiwot Referral Hospital		Before 2016	Amhara	R/follow up	2007 to 2009	255	<500	141	114	71	100	129.38 per 1000 child years	548.75	548.75 child years	NR	22.4 months with SD of 0.7 months
7	Dawit et al	2021	seven selected public hospitals in Southern Ethiopia		2016 and above	SNNPR	R/follow up	1st Jan- uary 2009 to 31stDecember 2018	274	<500	139	135	47	95.81	29.72 per 1000 children	1581.3	1581.3 child years	median follow-up period of six(IQR: 3–8) years
8	Alebel et al	2020	Debre Markos Referral Hospital, Felege Hiwot Comprehensive Specialized Hospital, and University of Gondar Compre- hensive Specialized Hospital		2016 and above	Amhara	R/follow up	January 2012 to February 2017	538	≥500	260	278	38	97.29	31.23 per 1000 child-years	1216.7	1216.7 child years	NR	NR
9	Asfawesen et al	2011	All African Leprosy and Rehabilita- tion Centre		Before 2016	Addis Ababa	R/follow up	April 2005 to December 2008	482	<500	235	247	13	100	40.00per 1000 person- years	329	329 child-years	16 months (IQR = 6–24 months)	23 months
10	Ebissa et al	2015	Black Lion, Yekatit 12, Zewditu, and ALERT hospitals		Before 2016	Addis Ababa	R/follow up	January 2008 to December 2009	556	≥500	292	264	58	100	55.03 per 1000 child-years	1054	1054 child years	NR	NR
11	Nigussie et al	2022	Mekelle Hospital , Alamata Hospital and Maychew Hospital		2016 and above	Tigray	R/follow up	(2008-2018)	253	<500	122	131	38	89.7	14.76 per 1000 child years	2574	2574 years at risk		a mean survival time of 10.75 (95% CI; 10.37 -11.14) months
12	Koye et al	2012	Felege Hiwot Referral Hospital		Before 2016	Amhara	R/follow up	January 1st, 2006 - March 31st, 2011	549	≥500	286	263	41	100	40 per 1000 child-years	1025	1025	22 months (ranging between 1 and 62 months, IQR=28 months)	56.5 months (95% CI: 54.62, 58.38 months)= mean
13	Gebremedhin et al	2013	Mekelle hospital		Before 2016	Tigray	R/follow up	June 2006 to June 2011	416	<500	200	216	20	96.4	16.85 per 1000 child-years	1186.25	1,186.25 child years	36	36 months with IQR of 17 to 50 months
14	Gemechu et al	2022	Hawasa University Referral Hos- pital , Wolaita Sodo University Teaching Referral Hospital , Nigist Eleni Mohammad Memorial Refer- ral Hospital , Yirgalem General Hospital , Arba Minch General Hospital , and Jinka General Hospital		2016 and above	SNNPR	R/follow up	January 2009 to December 2019	284	<500	137	147	35	87.4	27.84 per 1000 child years	1257.17	1257.17 child-years of observation	The median follow up time was 4.5 years
15	Tagesse and Abebe	2020	Tikur Anbessa Specialized Hospital		2016 and above	Addis Ababa	R/follow up	2011 to 2015	410	<500	220	190	22	100	19.95per 1000 child- years	1103	1103 person years of follow up	a median of 36 months with inter- quartile range (IQR) from 18 months to 44 months
16	Bitew et al	2017	3 hospitals and 68 health centers and 2 non-governmental health centers in Wolaita Zone		2016 and above	SNNPR	R/follow up	February, 2006 to March, 2014	228	<500	121	107	16	87.7	21.02 per 1000 child years	761.9	761.9 child years	40.05 months; IQR 1 and 97 months	NR
17	Atalell et al	2018	University of Gon- dar Comprehensive Specialized Hospital.		2016 and above	Amhara	R/follow up	February 2005 to March 2017	271	<500	137	134	38	100	32.7 per 1000 child- years	1167.67	1167.67 child- years	4 (IQR; 1.9–6.5) years	NR
18	Biyazin et al	2022	Debre Markos Referral Hospital (DMRH) and Shegaw Mota District Hospital		2016 and above	Amhara	R/follow up	January 1st, 2014 to December 31, 2018.	251	<500	130	121	16	100	25.6 per 1000 child-years	626	626 Child-Year	NR	mean survival time of 55.54 (± 0.83) (95% CI: 53.90–57.17) months
19	Arage et al	2019	Debre Tabor General Hospital and Dessie Referral Hospital		2016 and above	Amhara	R/follow up	December 2005 to November 2015	426	<500	209	217	97	92.2	62.64 per 1000 child- years	1548.6	1,548.6 child years	44	The median survival time was 91.6 months (95% confidence interval: 89.0–94.2)
20	Chekole et al	2022	Bahirdar city administrative		2016 and above	Amhara	R/follow up	1 September 2010 to 30 August 2019	588	≥500	280	308	27	100	10.78 per 1000 child-years	2505.19	2,505.19 child- years	The median follow-up time was 51 months	NR
20	Sidamo and Hebo	2018	the Arba Minch Hospital and Arba Minch Health Center		2016 and above	SNNPR	R/follow up	January 2009 to December 2016	421	<500	241	180	65	100	23.90 per 1000 child years	2719.5	2719.5 child -years	median follow up period of 50 (IQR = 24-80) months	mean survival time was 82.3 (95% CI= 79.48 - 85.14) months
21	Andargie et al	2018	University of Gondar Comprehensive Specialized Hospital		2016 and above	Amhara	R/follow up	2008 and 2013 and who followed through April 2015	269	<500	116	153	46	100	31.17 per 1000 child years	1476	1476 child years	NR	55
									8731				875			31713.4

## Sheet: WFA
Author	Year	A=case(E)	B=Contro(E)	C=Case(NE)	D=control(NE)	E=A+C	F=B+D	total	comparison
Nigussie et al	2022	35	3	140	75	175	78	253	underweight vs normal
Koye et al	2012	39	2	414	94	453	96	549
Bitew et al	2017	10	6	68	144	78	150	228
Biyazin et al	2022	10	6	70	165	80	171	251
Chekole et al	2022	12	15	79	482	91	497	588

## Sheet: WFH
Author	Year	A=case(E)	B=Contro(E)	C=Case(NE)	D=control(NE)	E=A+C	F=B+D	total	comparison
Alebel et al	2020	20	18	153	347	173	365	538	wasted /normal
Nigussie et al	2022	16	22	13	202	29	224	253
Bitew et al	2017	12	4	90	122	102	126	228
Biyazin et al	2022	10	6	57	178	67	184	251

## Sheet: HFA
Author	Year	A=case(E)	B=Contro(E)	C=Case(NE)	D=control(NE)	E=A+C	F=B+D	total	comparison
Alebel et al	2020	26	12	176	324	202	336	538	stunted vs normal
Biyazin et al	2022	10	6	64	171	74	177	251
							0

## Sheet: OI
Author	Year	A=case(E)	B=Contro(E)	C=Case(NE)	D=control(NE)	E=A+C	F=B+D	total	comparison
Chanie et al	2021	74	114	29	10	103	124	227	yes no
Alebel et al	2020	30	8	212	288	242	296	538
Koye et al	2012	20	21	145	363	165	384	549
Bitew et al	2017	14	2	194	18	208	20	228
Biyazin et al	2022	10	6	65	170	75	176	251
Arage et al	2019	56	41	183	142	239	183	422
Chekole et al	2022	18	9	170	391	188	400	588
Andargie et al	2018	24	22	121	102	145	124	269

## Sheet: HB
Author	Year	A=case(E)	B=Contro(E)	C=Case(NE)	D=control(NE)	E=A+C	F=B+D	total	comparison
Chanie et al	2021	20	168	21	18	41	186	227	<10 mg vs
Dawit et al	2021	27	20	17	210	44	230	274
Alebel et al	2020	15	23	51	449	66	472	538
Nigussie et al	2022	17	21	30	185	47	206	253
Koye et al	2012	15	24	88	393	103	417	520
Gebremedhin et al	2013	5	15	25	363	30	378	408
Gemechu et al	2022	27	8	89	160	116	168	284
Bitew et al	2017	11	5	67	145	78	150	228
Atalell et al	2018	14	24	34	199	48	223	271
Biyazin et al	2022	11	5	40	193	51	198	249
Arage et al	2019	45	53	138	171	183	224	407
Chekole et al	2022	7	20	18	534	25	554	579
Andargie et al	2018	41	5	149	43	190	48	238

## Sheet: CD4
Author	Year	A=case(E)	B=Contro(E)	C=Case(NE)	D=control(NE)	E=A+C	F=B+D	total	comparison
Chanie et al	2021	25	163	25	14	50	177	227	CD4 count below the threshold vs above threshold
Alebel et al	2020	33	5	341	159	374	164	538
Koye et al	2012	30	11	259	249	289	260	549
Gebremedhin et al	2013	14	6	169	223	183	229	412
Bitew et al	2017	11	5	126	86	137	91	228
Biyazin et al	2022	12	4	52	174	64	178	242
Arage et al	2019	42	55	102	214	144	269	413

## Sheet: IPT
Author	Year	A=case(E)	B=Contro(E)	C=Case(NE)	D=control(NE)	E=A+C	F=B+D	total	comparison
Chanie et al	2021	118	70	34	5	152	75	227	No vs Yes
Dawit et al	2021	31	16	38	189	69	205	274
Nigussie et al	2022	26	12	82	132	108	144	252
Gemechu et al	2022	16	19	86	163	102	182	284
Atalell et al	2018	32	6	142	91	174	97	271

## Sheet: CPT
Author	Year	A=case(E)	B=Contro(E)	C=Case(NE)	D=control(NE)	E=A+C	F=B+D	total	comparison
Chanie et al	2021	19	169	25	14	44	183	227	No vs Yes
Dawit et al	2021	27	20	28	199	55	219	274
Nigussie et al	2022	13	25	43	172	56	197	253
Koye et al	2012	33	8	229	279	262	287	549
Atalell et al	2018	10	28	25	208	35	236	271
Biyazin et al	2022	11	5	57	178	68	183	251
Arage et al	2019	14	83	57	268	71	351	422

## Sheet: ART failure 
Author	Year	A=case(E)	B=Contro(E)	C=Case(NE)	D=control(NE)	E=A+C	F=B+D	total	comparison
Chanie et al	2021	22	166	21	18	43	184	227	yes vs no
Gemechu et al	2022	3	212	37	32	40	244	284
Bitew et al	2017	10	6	20	192	30	198	228

[truncated: 7 more sheets: Adherance , Residence , WHO stage , Orphan, Development , Functional status , ART regimen ]
